# Supplementary material for: Developing Indicators of Nutrient Pollution in Streams Using 16S rRNA Gene Metabarcoding of Periphyton-Associated Bacteria
Source: Water (Basel). Author manuscript; Available in PMC 2023 Jul 30. (PMC9534034; doi:10.3390/w14152361)
Supplement: Supplement1 [file NIHMS1831418-supplement-Supplement1.zip]

Archive with 1 entries (1 files):
- water-1782772-supplementary.pdf
